# Supplementary material for: Unearthing a Cryptic Biosynthetic Gene Cluster for the Piperazic Acid-Bearing Depsipeptide Diperamycin in the Ant-Dweller Streptomyces sp. CS113
Source: Int J Mol Sci. 2024 Feb 16;25(4):2347. doi: 10.3390/ijms25042347 (PMC10888640; doi:10.3390/ijms25042347)
Supplement: Supplementary file 1 [file ijms-25-02347-s001.zip]

Archive with 1 entries (1 files):
- ijms-2843085-supplementary.pdf
